# Supplementary material for: Effects of virtual reality exercise on fatigue, pain, and psychological status among cancer patients: a meta-analysis
Source: PeerJ. 2025 Oct 29;13:e20196. doi: 10.7717/peerj.20196 (PMC12579480; doi:10.7717/peerj.20196)
Supplement: Supplemental Information 2 [file peerj-13-20196-s002.xlsx]

## Sheet: Sheet1
Anxiety	VRG							COG
name	pre	SD	Post	SD	Different	SD	n	pre	SD	Post	SD	Different	SD	n
Alves 2017							15							15
Alves 2023							38							38
Basha 2022							30							30
Feyzioglu 2019							19							17
Hamari 2019							17							19
Ibrahim 2024	37.1	4.6	30.5	4.5	-6.6		21							19
Mao 2024	5.3	1	2.9	1.4	-2.4		48
Park 2022							47							46
Qi 2024	4.8	3.2	3.9	3.1	-0.8		123
Villumsen 2019							21							23
House 2016							6
Tsuda 2016	6.5	9.2	5	4.9	-1.6		16
Fatigue	VRG							COG
name	pre	SD	Post	SD	Different	SD	n	pre	SD	Post	SD	Different	SD	n
Alves 2017	34.1	12.1	44.6	7.6	10.5	10.5929	15	45.3	6.2	47.2	4.9	1.9	5.66304	15
Alves 2023	121	3.1	138	2.6	17	2.88271	38	127.7	3.9	115.1	3.6	-12.6	3.75899	38
Basha 2022							30							30
Feyzioglu 2019							19							17
Hamari 2019	67.5	16	73.5	16.8	6	16.5	17	68	21	72	30.4	4	22.2	19
Ibrahim 2024	51.9	7.1	46.1	4.8	-5.8	7.27455	21	52.2	7.5	40.5	7.1	-11.7	6.30821	19
Mao 2024							48
Park 2022							47							46
Qi 2024							123
Villumsen 2019	43.8	5.4	45.9	6.7	2.1	6.15386	21	41.1	8.6	40	10.3	-1.1	9.56399	23
House 2016							6
Tsuda 2016							16
Pain	VRG							COG
name	pre		Post		Different		n	pre		Post		Different		n
Alves 2017							15							15
Alves 2023							38							38
Basha 2022	71.3	10.4	40.3	10.3	-31	10.3504	30	69.3	11.1	53.7	12.5	-15.6	11.8621	30
Feyzioglu 2019	6.5	1.7	1.5	1.4	-5	1.57162	19	6.5	2.1	2.6	1.8	-3.9	1.96723	17
Hamari 2019							17							19
Ibrahim 2024	7	1.1	4.3	1	-2.7	1.05357	21	6.8	1.2	5.3	1.2	-1.5	1.2	19
Mao 2024							48
Park 2022	1.6	0.4	0.2	0.1	-1.4	0.360555	47	1.7	0.4	0.5	0.3	-1.2	0.360555	46
Qi 2024							123
Villumsen 2019							21							23
House 2016							6
Tsuda 2016							16
Depression	VRG							COG
name	pre		Post		Different		n	pre		Post		Different		n
Alves 2017							15							15
Alves 2023							38							38
Basha 2022							30							30
Feyzioglu 2019							19							17
Hamari 2019							17							19
Ibrahim 2024							21							19
Mao 2024	5	1	3.1	1.5	-1.9		48
Park 2022							47							46
Qi 2024	5	3.7	4.1	3.2	-1.8		123
Villumsen 2019							21							23
House 2016	17.7	12.8	9.3	6.7	-8.4		6
Tsuda 2016	7	9.2	6	7.8	-1		16
